# Supplementary material for: DysRegSig: an R package for identifying gene dysregulations and building mechanistic signatures in cancer
Source: Bioinformatics. 2020 Jul 27;37(3):429–30. doi: 10.1093/bioinformatics/btaa688 (PMC8058765; doi:10.1093/bioinformatics/btaa688)
Supplement: btaa688_Supplementary_Data [file btaa688_supplementary_data.zip]

Archive with 2 entries (2 files):
- DysRegSig_supp_20200719.docx
- Table_S1.xlsx
