# Supplementary material for: DysRegSig: an R package for identifying gene dysregulations and building mechanistic signatures in cancer
Source: Bioinformatics. 2020 Jul 27;37(3):429–30. doi: 10.1093/bioinformatics/btaa688 (PMC8058765; doi:10.1093/bioinformatics/btaa688)
Supplement: btaa688_Supplementary_Data [file btaa688_supplementary_data.zip › Table_S1.xlsx]

## Sheet: dysreg_res
TF	Target	unb.coef.1	low.lim.1	up.lim.1	P.val.1	unb.coef.2	low.lim.2	up.lim.2	P.val.2	high.condition	logFC
PKNOX1	ADAMTSL2	0.0311571	-0.124203	0.186518	0.741497	-0.481597	-0.766241	-0.196954	0.00538621	1	0.431531
USF2	ADORA2B	0.170446	0.0151088	0.325784	0.0710999	-0.310065	-0.626729	0.00659867	0.107272	1	0.323763
ZNF484	AHNAK	0.105567	-0.145161	0.356296	0.48859	-0.505914	-0.843074	-0.168753	0.0135823	1	0.23161
NR5A2	AOX1	0.174889	-0.0164943	0.366271	0.132815	-0.378892	-0.682373	-0.0754114	0.0400164	1	0.695449
SP1	AP3M2	0.274298	0.183161	0.365435	7.40029e-07	-0.136595	-0.394423	0.121233	0.383521	1	0.260334
NFIB	AP3M2	0.0170823	-0.0646652	0.0988298	0.73106	-0.40561	-0.623489	-0.187731	0.00219784	1	0.260334
ZNF594	B4GALT7	0.0717038	-0.10206	0.245467	0.497295	-0.596172	-0.993419	-0.198926	0.0135668	1	0.146327
ZFP69B	BBS2	-0.043596	-0.235474	0.148282	0.708611	-0.387684	-0.488137	-0.287231	2.18018e-10	1	0.13986
HOXA3	BCAM	0.154782	0.0380026	0.271562	0.0292483	-0.389514	-0.712492	-0.066536	0.0472886	1	0.414027
RARA	BTBD19	0.281875	0.138553	0.425197	0.00121655	-0.232458	-0.496892	0.0319773	0.148192	1	0.298113
ZNF707	C1QTNF1	-0.083835	-0.240953	0.0732827	0.380127	-0.49654	-0.677442	-0.315638	6.33767e-06	1	0.356665
RARB	C7	0.168641	-0.00299304	0.340274	0.106058	-0.274808	-0.536445	-0.0131702	0.0840508	1	0.729377
ZNF383	CA2	0.0197554	-0.205633	0.245143	0.885364	-0.624932	-0.960735	-0.289128	0.00220542	1	0.457262
KLF11	CA5B	0.1368	-0.00927399	0.282874	0.123457	-0.205811	-0.395144	-0.0164778	0.073775	1	0.176734
GRHL2	CACNA1C	0.0813378	-0.042427	0.205103	0.279701	-0.252048	-0.418086	-0.08601	0.0125281	1	0.336597
ZNF680	CD101	0.0139271	-0.178366	0.20622	0.905172	-0.528848	-0.780848	-0.276848	0.00055666	1	0.236431
KDM2B	CDYL2	0.213081	0.0299384	0.396223	0.0556536	-0.245036	-0.4837	-0.00637156	0.0912643	1	0.275356
FOXL1	CNN2	0.144859	0.00813802	0.28158	0.0813756	-0.184452	-0.370737	0.00183286	0.103383	1	0.385452
ZKSCAN2	COBLL1	-0.0163035	-0.106839	0.0742316	0.767074	-0.305916	-0.495634	-0.116199	0.00799461	1	0.365568
ZNF382	COL16A1	0.160078	0.0400335	0.280122	0.0282788	-0.201706	-0.392627	-0.0107846	0.0793047	1	0.486857
KLF13	COL16A1	-0.0074592	-0.143541	0.128622	0.928159	-0.465526	-0.692276	-0.238776	0.000700171	1	0.486857
E2F4	DGKH	0.114468	-0.00888442	0.23782	0.126914	-0.249562	-0.455942	-0.0431833	0.0466983	1	0.272187
FOXC2	DLC1	0.127911	-0.012417	0.268239	0.133794	-0.324856	-0.593924	-0.055788	0.0470451	1	0.483675
ZNF69	DOCK6	0.0249405	-0.157411	0.207292	0.822003	-0.303077	-0.431742	-0.174413	0.000106813	1	0.25765
ZNF484	DOK4	0.154448	-0.102063	0.410959	0.321986	-0.525264	-0.860191	-0.190337	0.00989115	1	0.284881
FOXL1	DUSP6	0.233376	0.0432257	0.423527	0.0435114	-0.252881	-0.480888	-0.0248748	0.0681065	1	0.466954
NFIB	DUSP7	-0.0601981	-0.194128	0.0737319	0.459713	-0.422125	-0.646352	-0.197897	0.00195782	1	0.453651
ZNF69	ECM1	-0.113427	-0.268994	0.042139	0.23041	-0.615593	-0.945144	-0.286042	0.00212239	1	0.322237
ZNF281	EFEMP1	-0.033398	-0.146309	0.0795129	0.62659	-0.571299	-0.843089	-0.299508	0.000545314	1	0.601548
ZNF708	ERN1	0.275131	-0.0279168	0.578179	0.135351	-0.423576	-0.80097	-0.0461816	0.0648728	1	0.18898
HIVEP2	ERN1	0.170723	-0.0111353	0.352581	0.122555	-0.288761	-0.52519	-0.0523319	0.0445445	1	0.18898
NR3C1	EVA1C	0.0138938	-0.151126	0.178913	0.889854	-0.568186	-0.847748	-0.288624	0.000828713	1	0.312217
KLF7	EVA1C	0.176257	0.0435207	0.308993	0.0289506	-0.178898	-0.361296	0.00349966	0.106681	1	0.312217
ZNF320	EVA1C	0.0589337	-0.12777	0.245638	0.603619	-0.373705	-0.603484	-0.143925	0.0074702	1	0.312217
KLF12	FCGRT	0.182636	-0.0458683	0.411141	0.188618	-0.322137	-0.585458	-0.0588151	0.0441941	1	0.286191
KLF8	FHOD3	-0.00127462	-0.168258	0.165709	0.989982	-0.42875	-0.668493	-0.189008	0.00326497	1	0.489451
TCFL5	FRMD4B	-0.0533747	-0.203839	0.0970897	0.559567	-0.513323	-0.720951	-0.305695	4.77014e-05	1	0.240715
ZNF792	GALNT10	0.210753	0.0430736	0.378433	0.0386979	-0.306027	-0.561618	-0.0504371	0.0489023	1	0.25184
FOXP1	GALNT18	0.142029	-0.0182141	0.302271	0.144871	-0.325963	-0.595235	-0.0566901	0.0464649	1	0.437921
ZNF880	GATA6	0.143235	0.0551335	0.231336	0.00749076	-0.135303	-0.323131	0.0525244	0.236063	1	0.408828
IRF8	GATA6	0.310382	0.182118	0.438646	6.88196e-05	-0.256197	-0.608581	0.0961872	0.231746	1	0.408828
MITF	GPR176	0.0569284	-0.072334	0.186191	0.468814	-0.520856	-0.891236	-0.150475	0.0207166	1	0.325536
NFKB2	HIP1	0.150438	-0.135567	0.436444	0.386935	-0.415778	-0.620825	-0.210731	0.000852074	1	0.217912
TCF7L2	HMCN1	0.192949	0.0683163	0.317582	0.010882	-0.11707	-0.255725	0.0215838	0.14469	1	0.444215
SP3	ITGA6	0.201538	-0.0166576	0.419734	0.128692	-0.261786	-0.49115	-0.0324225	0.0604677	1	0.364124
FOXL1	ITGB5	0.193857	0.0265104	0.361204	0.0567249	-0.275827	-0.5334	-0.0182547	0.078166	1	0.311847
ZNF566	ITPKB	-0.0294773	-0.225445	0.166491	0.804585	-0.574743	-0.854099	-0.295386	0.000714152	1	0.230321
ZNF441	KCTD12	0.191197	0.00958155	0.372813	0.0833391	-0.160448	-0.325401	0.0045053	0.109614	1	0.246807
NR2C1	KCTD21	0.179286	0.0550715	0.3035	0.0175911	-0.251597	-0.489227	-0.0139665	0.081591	1	0.204278
ZNF691	KCTD21	0.269146	0.125446	0.412846	0.00206474	-0.159533	-0.400303	0.0812364	0.275768	1	0.204278
ZNF23	KIF13B	0.0728364	-0.150274	0.295947	0.591283	-0.392307	-0.612317	-0.172297	0.00335714	1	0.206739
MEF2A	KLF7	0.32898	0.178586	0.479375	0.000320631	-0.046962	-0.164986	0.0710623	0.512797	1	0.333202
ZNF37A	KLF7	-0.00905815	-0.170159	0.152043	0.926313	-0.46664	-0.624437	-0.308843	1.14928e-06	1	0.333202
ZNF530	KLF7	0.0490175	-0.1459	0.243935	0.679134	-0.394773	-0.586464	-0.203082	0.000705462	1	0.333202
HOXA2	LIMA1	0.138491	0.0403686	0.236613	0.0202563	-0.274065	-0.46821	-0.0799197	0.0202353	1	0.217469
ZNF180	LTBP2	0.061061	-0.127465	0.249587	0.59421	-0.265924	-0.395477	-0.136371	0.000734758	1	0.529065
CTCF	LTBP4	0.145394	-0.0729027	0.36369	0.273282	-0.392408	-0.699342	-0.0854751	0.0354733	1	0.487812
NR5A2	LYVE1	0.308379	0.139648	0.477111	0.00264547	-0.0719271	-0.232524	0.0886695	0.461312	1	0.613509
ZNF692	MOB3A	0.276042	0.0759177	0.476165	0.0232784	-0.246279	-0.540634	0.0480752	0.168757	1	0.182569
ZSCAN16	MRC2	-0.0411794	-0.151646	0.069287	0.539767	-0.469786	-0.625625	-0.313947	2.32729e-07	1	0.388641
NFIB	MT1E	0.0663234	-0.0730232	0.20567	0.433695	-0.361468	-0.595235	-0.1277	0.0109784	1	0.510654
ZNF266	MTMR10	0.0834434	-0.074449	0.241336	0.384696	-0.380645	-0.637887	-0.123403	0.0149365	1	0.182841
ZNF774	MYADM	-0.0121813	-0.176608	0.152245	0.903013	-0.402925	-0.611965	-0.193884	0.00152201	1	0.362904
TFEB	NCOR2	0.372557	0.237133	0.507982	6.0381e-06	-0.0127393	-0.235226	0.209747	0.924964	1	0.166118
SP2	NFATC4	0.101175	-0.034368	0.236717	0.219527	-0.447058	-0.772349	-0.121767	0.0237856	1	0.352397
MSC	NHSL2	0.0462164	-0.095113	0.187546	0.590655	-0.41389	-0.697468	-0.130311	0.0163635	1	0.37002
ZNF37A	NPTN	0.183026	-0.0781128	0.444166	0.248976	-0.26754	-0.449795	-0.0852852	0.0157545	1	0.12241
ZNF84	NR1D1	0.0898756	-0.159929	0.33968	0.55399	-0.475897	-0.664389	-0.287406	3.28311e-05	1	0.246337
NR1D2	NR1D1	0.37654	0.202784	0.550296	0.000364546	0.0417761	-0.0820936	0.165646	0.579072	1	0.246337
ZNF219	NXN	0.271446	0.0788643	0.464028	0.0204255	-0.239974	-0.462948	-0.0170003	0.0766833	1	0.422536
ZNF621	PAQR5	0.0162735	-0.0988841	0.131431	0.816405	-0.301669	-0.497124	-0.106214	0.0135691	1	0.356959
GATA6	PARVA	0.289791	0.172487	0.407095	4.83449e-05	-0.287709	-0.655371	0.0799521	0.198038	1	0.259933
ZNF35	PCDHGB7	-0.214947	-0.459246	0.029353	0.147835	-0.713167	-0.93598	-0.490354	1.40384e-07	1	0.244162
ZNF527	PEAR1	0.105804	-0.0656588	0.277267	0.310113	-0.450899	-0.789068	-0.11273	0.0282951	1	0.359245
ZNF880	PELI2	0.302853	0.14889	0.456815	0.00121422	-0.313919	-0.668496	0.0406571	0.145324	1	0.429356
SP4	PHYKPL	0.178691	-0.0147466	0.372128	0.128647	-0.268608	-0.485639	-0.0515769	0.0417756	1	0.21966
RARA	PLEKHA4	0.185957	0.0387113	0.333203	0.0377748	-0.23536	-0.469706	-0.00101475	0.0985394	1	0.4413
KLF10	PLEKHG3	0.247316	0.0380863	0.456546	0.0518632	-0.0804337	-0.190827	0.0299597	0.23074	1	0.269281
ZNF619	PPP1R18	-0.0485355	-0.17484	0.0777689	0.527338	-0.338711	-0.491964	-0.185458	0.000277598	1	0.223013
PKNOX1	PTPRB	0.012471	-0.160798	0.18574	0.90576	-0.401364	-0.607787	-0.19494	0.00138286	1	0.338411
ZNF621	RAB3IL1	0.00373227	-0.0914166	0.0988811	0.948556	-0.285935	-0.454396	-0.117475	0.00371018	1	0.279862
ZNF496	SAMD8	0.0660573	-0.142301	0.274416	0.602034	-0.413382	-0.623795	-0.202968	0.0012314	1	0.160447
BPTF	SH3D19	0.245409	0.0309344	0.459884	0.059823	-0.458756	-0.850612	-0.0668998	0.0541453	1	0.207124
ZNF140	SH3RF3	-0.0377474	-0.155432	0.0799373	0.597786	-0.431302	-0.660963	-0.20164	0.00200818	1	0.335047
TEAD1	SLC26A2	0.213063	0.0825232	0.343602	0.00725991	-0.237471	-0.50934	0.0343982	0.150792	1	0.286551
TP53	SNED1	-0.00439147	-0.0938508	0.0850678	0.935645	-0.284363	-0.461533	-0.107192	0.00828989	1	0.583889
ZNF776	STAB1	0.0687767	-0.122327	0.25988	0.55387	-0.300862	-0.452143	-0.149581	0.00107084	1	0.326709
ZFP30	SYNGAP1	0.0706767	-0.135486	0.276839	0.572829	-0.443425	-0.739193	-0.147657	0.0136624	1	0.197569
ZFP41	THBS1	0.0245102	-0.119089	0.168109	0.778901	-0.287188	-0.452448	-0.121927	0.00301217	1	0.397932
ZNF660	TNFRSF14	0.16527	-0.0136142	0.344153	0.128594	-0.201074	-0.380963	-0.0211843	0.038608	1	0.281045
TCF7L1	TPST2	0.223623	0.0401518	0.407094	0.044982	-0.209849	-0.416514	-0.00318395	0.0948808	1	0.178948
ZNF10	TRAF3IP2	0.13713	-0.163678	0.437938	0.453349	-0.314867	-0.391605	-0.238129	1.48805e-11	1	0.207429
ZNF550	TRPM6	-0.038116	-0.143679	0.0674475	0.552573	-0.390756	-0.572192	-0.209319	0.000396378	1	0.543575
SP3	VAV2	-0.0474648	-0.347731	0.252801	0.794854	-0.505684	-0.65144	-0.359929	1.15221e-08	1	0.230543
ZNF100	WWTR1	0.14695	-0.0455137	0.339415	0.209159	-0.427596	-0.754006	-0.101186	0.031181	1	0.389111
KLF4	ZNF366	0.00243237	-0.119562	0.124426	0.973837	-0.435514	-0.64563	-0.225399	0.000651181	1	0.240926
ZNF879	ZNF649	0.20023	0.0396182	0.360841	0.0403068	-0.295172	-0.5335	-0.0568446	0.0416325	1	0.297598
ZNF382	ZNF697	0.0763755	-0.145866	0.298617	0.57189	-0.512954	-0.735785	-0.290123	0.000152825	1	0.244393
ZNF93	ABCD3	-0.0374595	-0.279501	0.204582	0.799059	0.480609	0.350684	0.610535	1.16856e-09	2	-0.334903
ZNF2	ABCF3	0.13121	-0.0208389	0.28326	0.155776	0.551056	0.316796	0.785317	0.00010918	2	-0.159055
MEF2D	ABHD12	-0.159347	-0.299325	-0.0193702	0.0611416	0.453944	0.1118	0.796088	0.0290852	2	-0.22455
SP1	ACBD6	-0.0479408	-0.181134	0.0852524	0.553824	0.334097	0.104286	0.563909	0.0167902	2	-0.143615
E2F1	ACOT4	0.0502101	-0.11136	0.21178	0.609238	0.417454	0.246247	0.58866	6.05507e-05	2	-0.310466
USF2	ACP1	-0.0470647	-0.214485	0.120355	0.643796	0.633208	0.194352	1.07206	0.0176302	2	-0.160949
IKZF3	AKR1A1	-0.017923	-0.185327	0.149481	0.860212	0.389737	0.159167	0.620306	0.00543033	2	-0.213726
ZNF132	ANKRD26	-0.156696	-0.297593	-0.0157986	0.0673565	0.273691	0.00809505	0.539287	0.0900779	2	-0.182763
GLI4	ANKRD28	0.0379816	-0.100993	0.176956	0.653044	0.396526	0.248315	0.544737	1.07924e-05	2	-0.142766
NFYB	ARHGAP11B	-0.0758047	-0.207916	0.0563066	0.345268	0.266912	0.0812107	0.452612	0.01807	2	-0.379794
ZNF30	ARL6IP6	-0.185842	-0.418311	0.0466272	0.188531	0.320191	0.0648699	0.575512	0.039135	2	-0.190634
ZNF786	ARMC7	-0.0502965	-0.201757	0.101164	0.584916	0.40141	0.110472	0.692348	0.0232429	2	-0.166556
ZNF22	ASPM	-0.0707915	-0.27551	0.133927	0.569499	0.435595	0.268637	0.602553	1.77523e-05	2	-0.511246
ZNF486	BORA	-0.154551	-0.33235	0.0232481	0.15278	0.421614	0.0726167	0.77061	0.046911	2	-0.345808
MYBL2	BRPF3	0.166969	-0.0540962	0.388035	0.214109	0.650206	0.473647	0.826765	1.38316e-09	2	-0.178412
ZNF333	BRWD1	-0.0231776	-0.146367	0.100011	0.756961	0.33843	0.142007	0.534852	0.00459644	2	-0.182217
GABPA	C1orf112	-0.0660658	-0.25998	0.127848	0.575209	0.357056	0.137499	0.576613	0.00747389	2	-0.418095
ETV5	C3orf38	-0.107876	-0.26092	0.0451676	0.246289	0.298948	0.0471918	0.550704	0.050798	2	-0.137279
ZNF283	CAPZA1	0.00482693	-0.21777	0.227424	0.971547	0.44941	0.30326	0.595561	4.23916e-07	2	-0.143055
ZNF816	CASP6	-0.134274	-0.373948	0.105399	0.356784	0.494804	0.119967	0.869642	0.029909	2	-0.218469
FOXN2	CBWD6	0.0896492	0.018305	0.160993	0.0387455	0.412428	0.248591	0.576265	3.46404e-05	2	-0.205797
KLF5	CBWD6	0.0318234	-0.0536141	0.117261	0.540095	0.396385	0.229372	0.563397	9.46701e-05	2	-0.205797
RREB1	CCDC137	-0.111259	-0.263386	0.0408686	0.228988	0.272454	0.0603143	0.484593	0.0346428	2	-0.282185
ZNF519	CCDC18	0.03623	-0.0379351	0.110395	0.421675	0.262716	0.15282	0.372613	8.41885e-05	2	-0.18648
SP4	CCDC18	0.0121934	-0.0613656	0.0857525	0.785116	0.332977	0.215478	0.450477	3.14223e-06	2	-0.18648
ZNF549	CCT3	-0.272847	-0.481828	-0.0638667	0.0317504	0.273177	0.0130254	0.533329	0.0841302	2	-0.231102
ZNF782	CCT3	-0.0332945	-0.205729	0.13914	0.750791	0.444216	0.169998	0.718434	0.00770886	2	-0.231102
FOXJ3	CCZ1	-0.1224	-0.340989	0.0961886	0.357026	0.336974	0.163567	0.510381	0.00139171	2	-0.276692
ETV6	CCZ1B	-0.017525	-0.122861	0.0878108	0.784347	0.300382	0.111188	0.489575	0.00901382	2	-0.266117
SMAD5	CDC23	0.220762	0.0249752	0.416549	0.0636425	0.618876	0.455939	0.781812	4.16817e-10	2	-0.125758
ZSCAN22	CELSR3	-0.0138942	-0.207467	0.179679	0.906017	0.683693	0.336831	1.03055	0.00118636	2	-0.461119
MBNL2	CENPA	-0.118018	-0.28711	0.0510733	0.250955	0.328252	0.119859	0.536645	0.00957249	2	-0.418536
ZNF780A	CEP72	0.0917594	-0.0122381	0.195757	0.146698	0.420891	0.273121	0.568661	2.7995e-06	2	-0.314123
ZNF174	CEP72	0.0186586	-0.0875727	0.12489	0.772655	0.401086	0.203352	0.59882	0.00084859	2	-0.314123
ZNF860	CHMP4B	0.00402771	-0.148276	0.156332	0.965304	0.367526	0.175974	0.559079	0.00159985	2	-0.268664
ZNF805	CKS2	-0.133311	-0.256264	-0.0103588	0.0745159	0.264164	0.0407976	0.487531	0.0517408	2	-0.383954
THRA	CLSPN	-0.113145	-0.233623	0.00733391	0.122412	0.150131	0.0128953	0.287367	0.0719537	2	-0.48723
ELF3	CNOT10	-0.13688	-0.322904	0.0491431	0.226156	0.631787	0.172639	1.09094	0.0236161	2	-0.249927
TFCP2L1	COA5	0.0262443	-0.0353501	0.0878387	0.483401	0.379751	0.139622	0.619879	0.00928849	2	-0.131324
GATA2	COG7	-0.0403168	-0.17343	0.0927963	0.618352	0.288428	0.0963531	0.480503	0.0135119	2	-0.142328
DNMT1	COL11A2	-0.00910763	-0.15198	0.133765	0.916492	0.466925	0.298092	0.635758	1.92798e-06	2	-0.343493
ZNF445	CPSF3	-0.0656584	-0.264418	0.133101	0.58688	0.342824	0.215669	0.469979	9.22024e-06	2	-0.227737
ZFP14	CPSF6	-0.114183	-0.267744	0.0393768	0.221303	0.353321	0.0606728	0.64597	0.0470478	2	-0.408662
USF1	CXorf40B	0.00324823	-0.145365	0.151862	0.971321	0.33891	0.202098	0.475722	4.60885e-05	2	-0.1728
IKZF1	CYB561	-0.0672915	-0.292527	0.157944	0.623131	0.348632	0.255407	0.441857	1.50546e-13	2	-0.21616
EHF	DCAF7	-0.22313	-0.431869	-0.0143909	0.0787044	0.342587	0.0180797	0.667094	0.0824763	2	-0.156137
EGR1	DCLK2	-0.156039	-0.396888	0.0848089	0.286578	0.455557	0.115328	0.795787	0.0276364	2	-0.293653
ZNF816	DCTN5	-0.0332916	-0.217848	0.151265	0.766688	0.627964	0.160477	1.09545	0.0271403	2	-0.119625
MAZ	DCTN5	-0.0475802	-0.178557	0.0833968	0.550155	0.512732	0.132308	0.893156	0.0266286	2	-0.119625
ZNF597	DENR	-0.0223142	-0.15155	0.106922	0.776407	0.427999	0.142084	0.713914	0.0138066	2	-0.203305
PATZ1	DGUOK	-0.0119575	-0.119378	0.0954633	0.854722	0.419252	0.138708	0.699796	0.0139671	2	-0.114124
ZBTB7B	DHRS11	0.132414	-0.0480208	0.312848	0.227396	0.614979	0.313476	0.916483	0.000793583	2	-0.31578
ZNF383	DIABLO	-0.312453	-0.575917	-0.0489878	0.0510936	0.312746	0.0477257	0.577766	0.0522505	2	-0.154008
BPTF	DPY30	-0.112749	-0.332739	0.107242	0.399222	0.364216	0.109418	0.619013	0.0187125	2	-0.153359
ZNF84	DUSP12	-0.0462571	-0.16642	0.0739062	0.52661	0.574015	0.293132	0.854899	0.000775389	2	-0.281271
FOXJ2	DUSP12	0.0198095	-0.0831033	0.122722	0.751536	0.427359	0.268449	0.58627	9.71037e-06	2	-0.281271
KLF8	EFCAB11	-0.0433942	-0.19172	0.104931	0.630361	0.383939	0.114414	0.653464	0.0191245	2	-0.204116
ZNF337	EIF2B5	-0.0187926	-0.179596	0.142011	0.847563	0.490654	0.171182	0.810126	0.0115299	2	-0.175052
ZNF714	ENOX2	-0.0647778	-0.277932	0.148376	0.617164	0.546236	0.166601	0.925871	0.017948	2	-0.20923
ZNF85	ERI2	0.0538321	-0.0680996	0.175764	0.467721	0.63936	0.314038	0.964682	0.00122646	2	-0.311736
CTCF	ERI2	-0.0197602	-0.157207	0.117687	0.813065	0.525878	0.135473	0.916284	0.026717	2	-0.311736
ZNF573	FAM76B	-0.161835	-0.351584	0.0279131	0.160651	0.301069	0.109405	0.492733	0.00847732	2	-0.150387
E2F7	FANCL	0.212921	0.0339531	0.39189	0.0503582	0.715298	0.502661	0.927935	3.14473e-08	2	-0.205948
ZNF596	FBN2	-0.0911354	-0.278054	0.0957833	0.422567	0.294066	0.0965115	0.49162	0.0143486	2	-0.601444
ZNF584	GARS	-0.0571947	-0.211621	0.0972311	0.542389	0.481422	0.213149	0.749695	0.00316002	2	-0.235482
ZNF304	GGNBP2	-0.124115	-0.351523	0.103293	0.369329	0.547278	0.342068	0.752489	7.43961e-06	2	-0.0959657
ZNF283	GGNBP2	-0.0354247	-0.281186	0.210336	0.812584	0.498968	0.315707	0.682228	3.84517e-06	2	-0.0959657
ZNF519	GLO1	-0.123222	-0.303434	0.0569906	0.260724	0.332863	0.0601409	0.605585	0.0446881	2	-0.207539
GMEB1	GSK3B	-0.00966629	-0.162153	0.14282	0.916956	0.50008	0.155223	0.844938	0.0170693	2	-0.127191
ZKSCAN2	GSTCD	0.0460173	-0.131716	0.223751	0.670201	0.378061	0.226204	0.529919	4.22196e-05	2	-0.260798
ZNF776	GXYLT1	-0.239483	-0.45415	-0.0248162	0.0665051	0.491429	0.0449611	0.937897	0.0702188	2	-0.17163
ZNF287	HDAC1	-0.0592711	-0.207395	0.0888532	0.510423	0.282584	0.115823	0.449346	0.00531544	2	-0.159932
ZNF121	HDAC1	-0.259411	-0.485005	-0.0338174	0.0585678	0.257168	0.0738918	0.440443	0.0209984	2	-0.159932
ZNF232	HDAC2	0.0017035	-0.124981	0.128388	0.982354	0.479865	0.165677	0.794052	0.0119975	2	-0.167731
ZNF586	HIF1AN	-0.0740333	-0.239884	0.0918172	0.462803	0.512493	0.176958	0.848028	0.0119935	2	-0.121791
ZNF232	HIST1H3D	-0.0471261	-0.24003	0.145777	0.687805	0.417622	0.250275	0.584968	4.04625e-05	2	-0.431747
POU5F1	HIST1H3G	-0.237818	-0.405861	-0.0697752	0.0199209	0.20924	-0.0648634	0.483344	0.209254	2	-0.589739
GLI3	HMCES	-0.101727	-0.248834	0.0453794	0.25535	0.470027	0.131767	0.808288	0.0222781	2	-0.231019
HSF2	HOOK1	-0.0321472	-0.186958	0.122663	0.73268	0.334747	0.179292	0.490201	0.000397207	2	-0.319435
ZFX	IDH2	-0.123644	-0.296601	0.0493136	0.239646	0.279387	0.060942	0.497832	0.0354014	2	-0.26134
ZNF93	IDH2	-0.0522989	-0.263523	0.158925	0.683814	0.581846	0.284462	0.87923	0.00128981	2	-0.26134
CREB5	IDI1	-0.229249	-0.468995	0.0104963	0.115756	0.500782	0.160393	0.841171	0.015524	2	-0.228145
ERG	KHDRBS1	0.00484539	-0.174034	0.183725	0.964462	0.488031	0.189487	0.786575	0.00716986	2	-0.164463
PBX3	KIF20A	0.00210284	-0.149356	0.153561	0.98178	0.467388	0.167653	0.767124	0.0103211	2	-0.444197
ZNF776	KLHL11	-0.163813	-0.38992	0.0622927	0.233382	0.344548	0.0858799	0.603217	0.0284549	2	-0.154695
ZNF682	KRT18	-0.111429	-0.30238	0.079521	0.337127	0.455341	0.127156	0.783527	0.0224803	2	-0.596672
ZNF780A	LIN37	-0.138015	-0.34606	0.0700296	0.275193	0.295406	0.131865	0.458947	0.00296719	2	-0.234438
ZNF740	LRIF1	-0.121586	-0.276886	0.0337134	0.197823	0.419903	0.0901837	0.749622	0.0361933	2	-0.338055
MBNL2	LSM2	-0.124489	-0.311784	0.0628054	0.274268	0.307587	0.0847894	0.530385	0.0231573	2	-0.248077
GLIS3	2020-03-05	-0.185727	-0.337481	-0.0339739	0.0441045	0.235797	0.00361373	0.46798	0.0948295	2	-0.142452
ZBTB7B	MARK2	-0.186829	-0.411216	0.0375573	0.17083	0.363289	0.126049	0.600529	0.0117759	2	-0.175889
MAF	MCOLN1	0.0339005	-0.182742	0.250543	0.796878	0.632102	0.302785	0.961419	0.00159298	2	-0.154485
ZNF852	METTL2A	-0.100124	-0.291369	0.0911211	0.38916	0.551635	0.376019	0.727251	2.38227e-07	2	-0.186295
ZNF662	METTL9	0.000442683	-0.11414	0.115025	0.99493	0.346474	0.120606	0.572342	0.0116309	2	-0.170999
ZNF550	MIS18A	0.047835	-0.167748	0.263418	0.715132	0.567098	0.288579	0.845617	0.000810695	2	-0.427789
EGR2	MRPL2	-0.155347	-0.38101	0.070315	0.257497	0.727355	0.0707914	1.38392	0.0684241	2	-0.192518
ZNF513	MRPS14	0.0148625	-0.117641	0.147366	0.853623	0.468535	0.231341	0.705728	0.00115759	2	-0.307102
RARA	MRPS18A	-0.0278256	-0.198194	0.142543	0.788201	0.534796	0.159992	0.909599	0.0189256	2	-0.18031
MZF1	MRTO4	0.0115779	-0.182399	0.205555	0.921793	0.42314	0.210341	0.635939	0.00107277	2	-0.166875
ZNF320	NAA40	-0.0558557	-0.242866	0.131154	0.623228	0.511732	0.197512	0.825952	0.00738924	2	-0.221352
GLIS2	NASP	-0.155916	-0.311486	-0.000346381	0.0992468	0.243744	0.0224154	0.465073	0.070073	2	-0.271942
ZNF684	NECAB3	-0.0647749	-0.212939	0.0833891	0.472077	0.468444	0.188119	0.748768	0.00598366	2	-0.286522
ZNF71	NECAB3	-0.0817346	-0.256264	0.0927944	0.441116	0.412167	0.139621	0.684713	0.0128648	2	-0.286522
IKZF3	NOL7	0.0233136	-0.153237	0.199864	0.828049	0.511912	0.271572	0.752253	0.000459268	2	-0.262013
ZNF555	PAF1	-0.124854	-0.303734	0.0540248	0.250936	0.422254	0.171452	0.673055	0.00561762	2	-0.21272
ZNF79	PAK1IP1	-0.129355	-0.337788	0.079079	0.307348	0.290194	0.0863035	0.494085	0.0192275	2	-0.1694
NPAS2	PALM3	-0.104448	-0.273825	0.0649284	0.31043	0.388991	0.184249	0.593733	0.00177764	2	-0.541634
CREB3L2	PALM3	0.108977	-0.0348523	0.252806	0.212663	0.523798	0.284728	0.762868	0.000313543	2	-0.541634
ZNF260	PAXBP1	-0.0328329	-0.116498	0.0508319	0.518605	0.379165	0.0732338	0.685096	0.0414901	2	-0.271074
ZNF71	PDE6D	-0.0319803	-0.202188	0.138228	0.757283	0.513849	0.288978	0.738719	0.000170845	2	-0.144141
HOXA10	PDIK1L	-0.111178	-0.296587	0.0742322	0.323983	0.399098	0.206741	0.591454	0.000643216	2	-0.347526
PURA	PFDN2	-0.222494	-0.289965	-0.155023	5.82438e-08	0.029306	-0.0914986	0.150111	0.689874	2	-0.352047
ATF4	PGBD2	-0.175348	-0.32935	-0.0213462	0.0610895	0.258762	0.00290148	0.514623	0.0962111	2	-0.213101
FOXP1	PHACTR4	-0.00775721	-0.131472	0.115958	0.917855	0.515212	0.175948	0.854476	0.0124932	2	-0.165975
ATF6	PIGM	0.222641	0.11384	0.331441	0.000762941	0.558636	0.333206	0.784067	4.57982e-05	2	-0.314647
CREB3L4	PIGP	0.0521167	-0.0721293	0.176363	0.490222	0.598389	0.359363	0.837414	3.8248e-05	2	-0.219922
HKR1	POLR2I	0.0143348	-0.198062	0.226732	0.911607	0.546289	0.319074	0.773505	7.6633e-05	2	-0.20432
OSR1	POMT1	-0.0995059	-0.282092	0.0830806	0.370033	0.35842	0.12334	0.593499	0.0121462	2	-0.165929
ZNF175	POU2F1	-0.134771	-0.300047	0.0305061	0.179838	0.402888	0.179866	0.62591	0.00296428	2	-0.238309
ZBTB3	PPIL1	-0.162574	-0.34201	0.0168612	0.136148	0.506969	0.19959	0.814347	0.00666961	2	-0.230204
ZNF621	PQBP1	-0.397488	-0.573049	-0.221927	0.000195998	0.0600704	-0.0723501	0.192491	0.45557	2	-0.125187
EGR2	PRPF6	-0.0908076	-0.22815	0.0465346	0.276798	0.523883	0.0930373	0.954728	0.0454954	2	-0.158132
ZNF860	PSMC5	-0.0145851	-0.201342	0.172172	0.897787	0.352453	0.232273	0.472632	1.40788e-06	2	-0.190545
ELK1	PUM1	-0.124114	-0.264647	0.0164191	0.146313	0.319185	0.116923	0.521448	0.00943985	2	-0.143681
MSC	RAB28	-0.0653546	-0.256157	0.125447	0.573159	0.310935	0.145203	0.476667	0.00202898	2	-0.128067
FOXL1	RAB3A	-0.165546	-0.322897	-0.00819432	0.0835388	0.267687	0.00936074	0.526013	0.0882958	2	-0.179101
SP1	RALA	-0.211592	-0.418882	-0.00430207	0.0931538	0.181353	0.0626878	0.300018	0.0119442	2	-0.132572
E2F5	RALA	0.0483741	-0.14131	0.238058	0.674867	0.369853	0.247875	0.491832	6.12038e-07	2	-0.132572
NR2C2	RAVER1	-0.139334	-0.332845	0.0541764	0.236274	0.385824	0.0711198	0.700528	0.0437401	2	-0.144611
ZNF770	RBBP4	-0.00804409	-0.198833	0.182745	0.944711	0.586138	0.403255	0.769021	8.30458e-08	2	-0.250143
KLF12	RBBP4	-0.0844632	-0.259758	0.0908314	0.42804	0.2881	0.133036	0.443165	0.00157674	2	-0.250143
ZNF791	RBBP6	-0.011251	-0.153792	0.13129	0.8967	0.389561	0.20271	0.576413	0.000605119	2	-0.212713
ZFP69	RBBP7	0.0303005	-0.115946	0.176547	0.733259	0.341646	0.223168	0.460125	2.1045e-06	2	-0.165262
ZNF555	RBM39	-0.186274	-0.353426	-0.0191223	0.0667987	0.439847	0.161907	0.717788	0.00924065	2	-0.152321
ZNF394	RCC2	-0.257192	-0.418968	-0.0954153	0.00892318	0.0825633	-0.0928142	0.257941	0.43872	2	-0.263838
ZNF675	RCC2	-0.0686967	-0.286046	0.148653	0.603146	0.410792	0.201497	0.620086	0.00124476	2	-0.263838
ZNF331	REEP6	-0.0642296	-0.236861	0.108401	0.540545	0.357317	0.146737	0.567897	0.00525404	2	-0.561055
ZNF547	RNASEH2A	-0.0993575	-0.278022	0.079307	0.360337	0.341911	0.0845719	0.599251	0.0288583	2	-0.440894
ZNF8	RNF219	-0.234626	-0.431852	-0.0374006	0.0503742	0.485166	0.0787032	0.891629	0.049606	2	-0.190751
ZNF776	RPA2	-0.395132	-0.697381	-0.0928829	0.0315294	0.194402	-0.0837367	0.47254	0.250287	2	-0.207541
ZNF396	RPRD1B	-0.0784396	-0.198786	0.0419071	0.283683	0.419567	0.193693	0.645441	0.00224793	2	-0.166694
TFCP2L1	RRN3	-0.0377963	-0.16815	0.0925578	0.633414	0.303887	0.092863	0.514911	0.0178514	2	-0.265477
ZNF133	SAMD15	-0.0587979	-0.213585	0.0959895	0.532091	0.333872	0.100422	0.567322	0.018652	2	-0.208321
NR2F1	SAP18	0.0234699	-0.139394	0.186334	0.812629	0.565742	0.371031	0.760452	1.75985e-06	2	-0.172927
RELA	SCAMP3	-0.00209114	-0.191957	0.187775	0.985546	0.343315	0.201582	0.485048	6.76842e-05	2	-0.192492
IRF1	SETD5	-0.162942	-0.299806	-0.0260786	0.0501983	0.273894	-0.019754	0.567542	0.12498	2	-0.128611
ELF2	SF3B4	-0.00945907	-0.202419	0.183501	0.935735	0.482457	0.239087	0.725827	0.00111113	2	-0.280044
ZNF486	SLAIN1	-0.116351	-0.246731	0.0140298	0.142143	0.391453	0.241623	0.541283	1.72802e-05	2	-0.375405
SP4	SLAIN1	0.00965187	-0.133974	0.153278	0.911984	0.353369	0.203216	0.503522	0.000108395	2	-0.375405
ZNF439	SLC39A6	-0.101151	-0.302357	0.100055	0.40829	0.531986	0.183518	0.880454	0.0120355	2	-0.246667
ZNF776	SMG8	-0.285896	-0.533213	-0.0385791	0.0572451	0.272776	-0.0281326	0.573685	0.135942	2	-0.192151
BCL6B	SNRNP27	-0.116812	-0.262966	0.0293409	0.18863	0.235188	0.050024	0.420351	0.0366871	2	-0.162235
CTCF	SRPK1	-0.0201145	-0.155945	0.115716	0.807557	0.439065	0.159935	0.718195	0.00967277	2	-0.177399
ZNF180	SRSF3	-0.0222096	-0.27073	0.226311	0.883135	0.344438	0.226972	0.461905	1.41355e-06	2	-0.135197
ZNF140	SRSF3	0.0283112	-0.186149	0.242771	0.828099	0.44556	0.298283	0.592837	6.48377e-07	2	-0.135197
SP4	STMN1	0.0178137	-0.148702	0.184329	0.860321	0.458407	0.275144	0.641669	2.34534e-05	2	-0.560331
ZNF519	STMN1	-0.0015863	-0.171334	0.168161	0.987736	0.335718	0.168381	0.503055	0.000511697	2	-0.560331
ZNF566	STRIP2	-0.197097	-0.430927	0.036732	0.165605	0.509221	0.138667	0.879774	0.0237974	2	-0.391579
ARNT	STX18	0.0220179	-0.101545	0.145581	0.769446	0.53658	0.370685	0.702475	1.03643e-07	2	-0.135134
ELF2	SURF2	-0.283972	-0.443831	-0.124114	0.0034789	0.190746	-0.0861071	0.4676	0.257101	2	-0.180286
ZBTB7B	TBCD	-0.00315834	-0.222283	0.215966	0.981086	0.494962	0.24331	0.746614	0.00121564	2	-0.161595
MBNL2	TCF19	-0.167465	-0.362002	0.0270731	0.156792	0.437217	0.0796751	0.79476	0.0442838	2	-0.371902
ZNF487	TFDP2	0.0248976	-0.10202	0.151815	0.746943	0.297462	0.166479	0.428445	0.000187378	2	-0.182016
ZNF587	THUMPD1	-0.221972	-0.438812	-0.00513263	0.0922227	0.184487	0.0284555	0.340519	0.051796	2	-0.192254
NFIB	TICRR	-0.0676188	-0.259064	0.123827	0.561265	0.332504	0.124316	0.540693	0.00861292	2	-0.547043
ZNF71	TIMM23	-0.0268746	-0.219347	0.165598	0.81835	0.446928	0.273625	0.620231	2.21655e-05	2	-0.225243
ELF2	TIMM23	-0.306172	-0.499553	-0.112791	0.00920815	0.191636	0.00969436	0.373578	0.0831853	2	-0.225243
ZNF71	TK1	0.0745841	-0.078419	0.227587	0.422661	0.516392	0.269696	0.763087	0.000575153	2	-0.394096
ZNF441	TMED4	-0.106411	-0.309771	0.0969483	0.389405	0.448115	0.259008	0.637222	9.71085e-05	2	-0.226269
ZFHX4	TMEM106B	-0.0347704	-0.18686	0.117319	0.706885	0.354207	0.155603	0.552811	0.00335091	2	-0.274558
ZNF485	TMTC4	-0.0951354	-0.245112	0.0548408	0.296767	0.356296	0.111905	0.600686	0.0164838	2	-0.233445
ZNF519	TONSL	0.0560872	-0.0591171	0.171291	0.423249	0.401743	0.205437	0.598049	0.000569253	2	-0.294079
ZNF496	TRA2A	-0.134093	-0.329937	0.0617511	0.260072	0.438725	0.119209	0.758241	0.0239124	2	-0.135645
ZFP64	TRIM28	-0.00150105	-0.151298	0.148296	0.98685	0.307214	0.158366	0.456062	0.000387505	2	-0.250103
ZSCAN30	TRIM45	0.0313327	-0.096633	0.159298	0.687135	0.375837	0.223225	0.52845	5.10504e-05	2	-0.325613
ZNF341	TTF2	-0.0972013	-0.27766	0.0832579	0.375632	0.28568	0.0943993	0.47696	0.0140255	2	-0.188485
XBP1	TXNDC11	0.465658	0.32237	0.608946	9.01942e-08	0.835712	0.664225	1.0072	1.11022e-15	2	-0.176142
PATZ1	U2AF2	-0.0312286	-0.182624	0.120166	0.734392	0.266023	0.125363	0.406683	0.000512972	2	-0.180372
ZNF765	UBE2M	0.085811	-0.0872448	0.258867	0.414722	0.525318	0.262585	0.788051	0.000929102	2	-0.245705
PLAG1	UBL4A	0.0235838	-0.096975	0.144143	0.747629	0.447364	0.165392	0.729337	0.00906358	2	-0.255469
RELA	UBQLN4	-0.0117481	-0.130859	0.107363	0.871121	0.377632	0.215094	0.540171	8.09869e-05	2	-0.240531
ZNF621	URM1	-0.154425	-0.364325	0.0554746	0.226228	0.273908	0.0871589	0.460656	0.015842	2	-0.137174
GLIS3	USP7	-0.237797	-0.37308	-0.102515	0.00383658	0.127726	-0.0779055	0.333357	0.30693	2	-0.21864
ZNF770	VSIG10	-0.364407	-0.492986	-0.235829	3.13592e-06	0.254547	0.0813102	0.427784	0.0156542	2	-0.318195
ZNF75D	XRN1	0.0792958	-0.027567	0.186159	0.222262	0.341048	0.206714	0.475383	2.96756e-05	2	-0.154044
IRF4	XRN1	0.0262202	-0.126691	0.179131	0.777906	0.501326	0.248925	0.753728	0.00108673	2	-0.154044
PBX3	ZC3H7A	0.0689868	-0.0614485	0.199422	0.384323	0.43345	0.331661	0.535238	2.48179e-12	2	-0.100941
ZNF619	ZDHHC13	0.0226167	-0.157794	0.203027	0.836632	0.542866	0.208988	0.876745	0.00748553	2	-0.297061
ZNF441	ZFPL1	-0.34587	-0.576277	-0.115463	0.0135442	0.0788418	-0.0373068	0.19499	0.264196	2	-0.155736
ZNF34	ZFR	0.0170613	-0.124967	0.15909	0.843366	0.431337	0.178107	0.684567	0.00508275	2	-0.114716
RORA	ZKSCAN2	-0.15972	-0.299928	-0.0195117	0.0609642	0.207423	-0.000263781	0.415111	0.100432	2	-0.215285
ZNF136	ZMYND19	-0.0053682	-0.221444	0.210707	0.967404	0.594898	0.322722	0.867074	0.00032417	2	-0.215459
ZNF567	ZNF107	0.0473965	-0.0979188	0.192712	0.59162	0.334487	0.225112	0.443861	4.89856e-07	2	-0.202476
ZNF260	ZNF195	0.188937	-0.00404642	0.38192	0.107318	0.54899	0.403338	0.694641	5.65403e-10	2	-0.172146
ZNF250	ZNF286A	-0.0845712	-0.234998	0.0658553	0.355095	0.346558	0.125237	0.567878	0.0100062	2	-0.205249
ZNF35	ZNF92	-0.0621432	-0.178804	0.0545173	0.380928	0.265929	0.0903034	0.441554	0.0127525	2	-0.243393
ZNF304	ZNHIT1	-0.169219	-0.354975	0.0165368	0.134024	0.23866	0.032191	0.445129	0.0572619	2	-0.14166
